# Supplementary material for: Thermo-Mechanical Recyclability of Additively Manufactured Polypropylene and Polylactic Acid Parts and Polypropylene Support Structures
Source: Polymers (Basel). 2023 May 12;15(10):2291. doi: 10.3390/polym15102291 (PMC10223719; doi:10.3390/polym15102291)
Supplement: Supplementary file 1 [file polymers-15-02291-s001.zip]

Archive with 1 entries (1 files):
- polymers-2338097-supplementary.pdf
